# Supplementary material for: An Individualized Low-Pneumoperitoneum-Pressure Strategy May Prevent a Reduction in Liver Perfusion during Colorectal Laparoscopic Surgery
Source: Biomedicines. 2023 Mar 14;11(3):891. doi: 10.3390/biomedicines11030891 (PMC10045598; doi:10.3390/biomedicines11030891)
Supplement: Supplementary file 1 [file biomedicines-11-00891-s001.zip]

Archive with 1 entries (1 files):
- biomedicines-2189564-supplementary.docx
